# Supplementary material for: Post-exposure immunotherapy for two ebolaviruses and Marburg virus in nonhuman primates
Source: Nat Commun. 2019 Jan 10;10:105. doi: 10.1038/s41467-018-08040-w (PMC6328579; doi:10.1038/s41467-018-08040-w)
Supplement: Supplementary file 2 — Source Data [file 41467_2018_8040_MOESM2_ESM.xlsx]

## Sheet: Fig 1A
Figure 1A: death (1) or Survival (0) events shown
Days Post Infection	PBS	FVM04+CA45 (293) (2.5+2.5 3dpi	FVM04+CA45(CHO) (2.5+2.5 3dpi)	FVM04+CA45(CHO)(1.25 3dpi)	FVM04+CA45(CHO)(0.625 3dpi)
7	1
8	1
8
9	1
9	1				1
11					1
10
10
10
10
12					1
28		0	0	0	0
28		0	0	0	0
28		0	0	0	0
28		0	0	0
28		0	0	0
28		0	0	0

## Sheet: Fig 1B
Figure 1B: Health scores
	Days Post Infection	PBS					FVM04+CA45 (293) (2.5+2.5 3dpi						FVM04+CA45(CHO) (2.5+2.5 3dpi)						FVM04+CA45(CHO)(1.25 3dpi)						FVM04+CA45(CHO)(0.625 3dpi)
	1	0	0	0	0		0	0	0	0	0	0	0	0	0	0	0	0	0	0	0	0	0	0	0	0	0	0	0	0
	2	0	0	0	0		0	0	0	0	0	0	0	0	0	0	0	0	0	0	0	0	0	0	0	0	0	0	0	0
	3	0	0	0	0		0	0	0	0	0	0	0	0	0	0	0	0	0	0	0	0	0	0	0	0	0	0	0	0
	4	0	0	0	0		0	0	0	0	0	0	0	0	0	0	0	0	0	0	0	0	0	0	0	0	0	0	0	0
	5	0.5	1	0.5	1		0	0	0	0	0	0.5	0	0	0	0	0	0	0	0	0	0	0	0	0	0	0	0	0	0
	6	1	1	1	1		0	0	0	0	0	0	0	0	0	0	0	0	0	0	0	0	0	0	0	1	0	1	0	0
	7	2	2	2			0	0	0	0	0	0	0	0	0	0	0	0	0	0	0	0	0	0	0	0	0	2	0	0
	8	2		2			0	0	0	0	0	0	0	0	0	0	0	0	0	0	0	0	0	0	0	0	0.5	2	0	1
	9						0	0	0	0	0	0	0	0	0	0	0	0	0	0	0	0	0	0	0	0	0.5		0	1
	10						0	0	0	0	0	0	0	0	0	0	0	0	0	0	0	0	0	0	1	0	0.5		0	1.5
	11						0	0	0	0	0	0	0	0	0	0	0	0	0	0	0	0	0	0	1	0	1.5		0
	12						0	0	0	0.5	0	0	0	0	0	0	0	0	0	0	0	0	0	0	1	0			0
	13						0	0	0	0.5	0	0	0	0	0	0	0	0	0	0	0	0	0	0	0.5	0			0
	14						0	0	0	1	0	0	0	0	0	0	0	0	0	0	0	0	0	0	0	0			0
	15						0	0	0	1	0	0	0	0	0	0	0	0	0	0	0	0	0	0	0	0			0
	16						0	0	0	1	0	0	0	0	0	0	0	0	0	0	0	0	0	0	0	0			0
	28						0	0	0	0			0	0	0	0	0	0	0	0	0	0	0	0	0	0			0

## Sheet: Fig 1C
Fig 1C: Average weight change
	Days Post Infection	PBS						FVM04+CA45 (293) (2.5+2.5 3dpi						FVM04+CA45(CHO) (2.5+2.5 3dpi)						FVM04+CA45(CHO)(1.25 3dpi)						FVM04+CA45(CHO)(0.625 3dpi)
	1	100	100	100	100			100	100	100	100	100	100	100	100	100	100	100	100	100	100	100	100	100	100	100	100	100	100	100	100
	2	101	104	101	100			100	102	102	103	103	100	102	102	102	104	103	102	101	102	104	100	102	100	99	100	102	105	101	103
	3	105	106	102	101			104	103	102	99	101	98	104	101	106	108	105	104	103	104	108	101	104	101	101	103	105	104	100	106
	4	105	99	102	95			105	102	106	96	101	99	103	102	104	108	104	102	103	106	106	103	104	100	95	104	102	102	101	104
	5	99	94	95	87			105	104	102	99	101	97	107	106	105	105	109	102	104	106	109	108	107	103	102	105	108	95	102	108
	6	93	86	87	79			109	107	106	103	105	102	109	108	106	110	108	107	106	109	113	108	109	104	104	108	109	88	106	107
	7	88	78	81				109	109	109	104	108	102	108	107	104	108	103	99	108	107	108	108	106	103	103	104	104	80	106	103
	8	84		76				111	108	111	106	110	106	110	110	100	112	111	107	109	106	107	108	110	104	102	103	100	74	108	94
	9							112	111	110	106	111	104	110	110	100	116	113	107	110	110	112	101	110	101	97	103	92		108	87
	10							112	111	113	102	111	108	113	113	96	117	113	108	111	112	114	101	107	103	91	107	84		109	80
	11							114	113	114	100	113	108	115	114	99	119	117	111	112	116	114	107	111	109	90	109	75		110
	12							116	114	116	97	110	107	115	115	102	119	118	113	111	116	115	111	116	110	88	108			110
	13							115	114	111	97	115	110	115	114	103	122	118	115	109	117	116	113	117	107	89	113			111
	14							119	116	117	92	113	109	119	115	108	122	115	116	112	119	118	115	114	112	95	115			115
	15							119	117	117	96	117	113	119	117	108	120	117	114	116	121	121	117	116	112	98	115			116
	16							117	114	115	96	116	113	120	118	110	117	117	114	113	119	121	112	115	110	101	114			117

## Sheet: Fig 1D
	Fig 1D: Viremia	Ge/mL
		PBS	FVM04+CA45 (293) (2.5+2.5 3dpi	FVM04+CA45(CHO) (2.5+2.5 3dpi)	FVM04+CA45(CHO)(1.25 3dpi)	FVM04+CA45(CHO)(0.625 3dpi)
		10.7267	4.61805	4.55509	4.49554	5.52244
		10.0719	4.58883	4.77085	4.78533	5.13033
		10.3117	5.14302	4.88874	4.96237	10.6849
		10.7348	5.22011	4.74115	5.10037	9.63448
			4.64048	4.84696	5.82608	4.25527
			4.61805	4.76418	4.87157	10.9036

## Sheet: Fig1E
	Fig1E- GPA SUDV Challenge Survival
	death (1) or Survival (0) events shown		Days Post Infection	PBS	CHO FVM04+CA45(2.5+2.5)	293 FVM04+CA45(2.5+2.5)
			9	1
			11	1
			10	1
			9	1
			11	1
			28	0
			28		0	0
			28		0	0
			28		0	0
			28		0	0
			28		0	0
			28		0	0
			8
			9
			9
			11

## Sheet: Fig 1F
	Fig 1F- Health scores
	Days Post Infection	PBS						CHO FVM04+CA45(2.5+2.5)						293 FVM04+CA45(2.5+2.5)
	0	0	0	0	0	0	0	0	0	0	0	0	0	0	0	0	0	0	0
	1	0	0	0	0	0	0	0	0	0	0	0	0	0	0	0	0	0	0
	2	1	0	1	0	0	0	0	0	0	0	0	0	0	0	0	0	0	0
	3	1	0	0	0	0	0	0	0	0	0	0	0	0	0	0	0	0	0
	4	1	1	0	0	1	0	0	0	0	0	0	0	0	0	0	0	0	0
	5	1	1	1	1	1	0	0	0	0	0	0	0	0	0	0	0	0	0
	6	1	1	1	1	1	0	0	0	0	0	0	0	0	0	0	0	0	0
	7	1	1	2	1	3	2	0	0	0	0	0	0	0	1	0	0	0	0
	8	1	2	2	2	3	2	0	0	1	0	0	0	0	1	0	0	0	0
	9	2		2	3		2	0	0	0	0	0	0	0	1	0	0	0	0
	10	2		3			2	1	0	1	0	0	0	0	1	1	0	0	0
	11	2						1	0	1	0	0	0	0	0	0	0	0	0
	12	2						1	0	1	0	0	0	0	0	0	0	0	0
	13	2						0	0	0	0	0	0	0	0	0	0	0	0
	14	2						0	0	0	0	0	0	0	0	0	0	0	0
	15	2						0	0	0	0	0	0	0	0	0	0	0	0
	16	2						0	0	0	0	0	0	0	0	0	0	0	0
	17	2						0	0	0	0	0	0	0	0	0	0	0	0
	18	1						0	0	0	0	0	0	0	0	0	0	0	0
	19	0						0	0	0	0	0	0	0	0	0	0	0	0
	20	0						0	0	0	0	0	0	0	0	0	0	0	0
	21	0						0	0	0	0	0	0	0	0	0	0	0	0
	22	0						0	0	0	0	0	0	0	0	0	0	0	0
	23	0						0	0	0	0	0	0	0	0	0	0	0	0
	24	0						0	0	0	0	0	0	0	0	0	0	0	0
	25	0						0	0		0	0	0	0	0	0	0	0	0
	26	0						0	0	0	0	0	0	0	0	0	0	0	0
	27	0						0	0	0	0	0	0	0	0	0	0	0	0
	28	0						0	0	0	0	0	0	0	0	0	0	0	0

## Sheet: Fig 1G
Fig 1G- Average % Weight Change
			Days Post Infection	PBS						CHO FVM04+CA45(2.5+2.5)						293 FVM04+CA45(2.5+2.5)
			0	100	100	100	100	100	100	100	100	100	100	100	100	100	100	100	100	100	100
			1	97.4802	98.7878	104.637	99.8384	102.348	100.567	101.599	100.998	101.383	99.04	100.041	101.731	101.34	104.235	98.115	99.7365	100.555	100.817
			2	99.0278	100.02	103.495	99.7778	102.872	98.8059	103.583	102.172	101.797	99.1575	100.394	100.474	98.5538	100.04	96.475	99.5136	100.924	100.159
			3	100	96.3434	101.714	98.2424	102.704	94.495	102.915	98.6891	100.711	99.7649	99.066	94.9928	95.1297	93.9473	95.6268	94.2846	92.6869	102.43
			4	101.825	92.3291	97.978	95.0505	92.6625	95.9927	103.421	95.9108	96.8398	100.176	99.9792	95.9819	95.1085	93.9073	92.1395	97.0207	92.7075	104.283
			5	102.103	87.6987	92.6813	90.6869	88.826	90.3461	104.737	103.072	104.207	101.744	101.972	97.9806	97.5117	91.9297	94.8539	99.696	97.2268	105.777
			6	100.417	89.9444	94.5055	89.6364	87.2537	88.8282	104.899	101.761	104.721	101.92	101.349	97.2594	95.8316	90.5314	95.7587	97.3855	97.8431	105.598
			7	98.0159	83.2075	85.9341	84.9495	83.0398	80.4898	108.826	106.633	99.9407	103.448	107.036	102.04	101.638	94.207	100.094	103.425	102.445	107.331
			8	94.504	81.3792	83.4066	83.3535	80.6499	78.4659	104.373	102.602	96.4053	103.076	107.015	102.885	100.043	95.9648	99.6984	102.473	100.801	106.374
			9	93.3135		80.4176	77.4747		75.0658	104.818	105.302	94.2129	106.25	109.693	100.124	100.574	97.463	99.868	104.378	99.1783	108.665
			10	93.3135		76.3736			72.6978	104.17	106.3	95.2795	104.702	110.274	100.041	99.3407	98.4019	99.246	102.939	101.109	110.837
			11	80.9921						108.725	106.868	98.5187	106.289	111	102.431	100.383	99.2209	100.226	104.135	101.808	111.215
			12	91.746						108.522	104.109	99.1705	106.995	111.457	102.04	100.298	98.9013	100.528	104.702	101.828	111.614
			13	91.7857						111.579	106.868	101.896	106.113	114.757	106.099	104.02	103.795	104.335	105.898	107.683	114.621
			14	91.6667						112.146	108.237	102.587	109.385	114.529	106.841	105.381	106.392	107.955	106.992	108.053	117.191
			15	92.877						110.466	108.178	102.489	108.758	120.299	107.83	105.572	106.792	104.072	106.79	109.039	115.339
			16	93.254						109.433	107.396	103.121	108.386	118.244	107.562	106.21	105.513	103.412	107.073	109.408	112.112
			17	91.1309						115.911	110.233	105.708	109.659	120.257	110.859	106.359	109.588	106.88	108.715	110.6	116.554
			18	94.9603						116.518	111.329	106.755	109.718	120.921	113.847	108.039	108.59	105.693	108.593	111.072	118.048
			19							119.656	113.755	111.712	111.227	119.137	114.692	108.294	110.607	104.354	111.309	113.065	120.04
			20	97.5
			21	96.8254						122.611	116.2	112.897	112.363	125.073	118.895	112.888	113.464	107.069	112.404	116.249	121.693
			22	95.7936						122.105	116.376	113.549	113.284	125.446	118.154	112.314	114.523	106.56	112.85	114.4	123.187
			23	96.1706						123.968	116.846	112.858	113.284	127.273	118.339	112.25	114.762	109.199	113.296	114.092	122.211
			24	95.5159						124.433	117.766	113.273
			25	98.2936						125.466	121.209	117.499	115.694	126.733	117.948	114.313	116.84	109.689	113.052	113.661	124.303
			26
			27	96.746
			28

## Sheet: Fig 1H
	Fig 1H- Viremia (PFU/mL)
			PBS	CHO FVM04+CA45(2.5+2.5) 3dpi	293 FVM04+CA45(2.5+2.5) 3dpi
			100	1	1
			1000	1	1
			9500	1	1
			92500	1	1
			1050	1	1
			6000	1	1

## Sheet: Fig 1I
	Fig1I- GPA SUDV Challenge Survival
	death (1) or Survival (0) events shown
						Days post Infection	DPBS	1.25mg 4dpi	2.5mg 4dpi
						10	1
						10	1
						11	1
						11	1
						11	1
						11	1
						28		0	0
						13
						13
						28		0	0
						28		0	0
						28		0	0
						9
						11
						15		1
						28		0	0
						28			0

## Sheet: Fig 1J
	Fig 1J- Heath Scores
			Days post Infection	PBS						2.5mg 4dpi						1.25mg 4dpi
			1	0	0	0	0	0	0	0	0	0	0	0	0	0	0	0	0	0	0
			2	0	0	0	0	0	0	0	0	0	0	0	0	0	0	0	0	0	0
			3	0	0	0	0	0	0	0	0	0	0	0	0	0	0	0	0	0	0
			4	0	0	0	1	1	1	0	1	0	0	0	0	0	0	0	1	0	0
			5	1	1	1	1	1	1	0	0	0	0	0	0	1	1	0	1	0	0
			6	1	1	1	1	1	1	0	0	0	0	0	0	1	0	0	0	0	0
			7	2	2	2	2	2	2	0	0	0	0	0	0	1	0	0	0	0	1
			8	2	2	2	2	2	2	0	0	0	0	0	0	1	0	0	0	0	1
			9	2	2	2	3	2	2	0	0	0	0	0	0	1	0	1	0	0	1
			10	2	2	2	4	3	2	0	0	0	0	0	0	1	1	1	0	0	1
			11	3	4			4	3	0	0	0	0	0	0	1	1	1	0	0	1
			12							0	0	0	0	0	0	2	0	2	0	0	1
			13							0	0	0	0	0	0	2	0	2	0	0	1
			14							0	0	0	0	0	0	2	0	2	0	0	2
			15							0	0	0	0	0	0	2	0	2	0	0	4
			16							0	0	0	0	0	0	1	0	1	0	0
			17							0	0	0	0	0	0	1	0	1	0	0
			18							0	0	0	0	0	0	0	0	0	0	0
			19							0	0	0	0	0	0	0	0	0	0	0
			20							0	0	0	0	0	0	0	0	0	0	0

[truncated: 83 more sheets: Fig 1K, Fig2A, Fig 2B, Fig2C, Fig2D, Fig2E, Fig2F, Fig2G, Fig2H, Fig2I, Fig2J, Fig2K, Fig 2L, Fig2M, Fig2N, Fig3A, Fig3B, Fig3C, Fig3D, Fig3E …]
